# Supplementary material for: The performance of homopolymer detection using dichromatic and tetrachromatic fluorogenic next-generation sequencing platforms
Source: BMC Genomics. 2024 May 31;25:542. doi: 10.1186/s12864-024-10474-0 (PMC11140927; doi:10.1186/s12864-024-10474-0)
Supplement: Supplementary file 3 — Supplementary Material 3 [file 12864_2024_10474_MOESM3_ESM.xlsx]

## Sheet: TableS1&S2
Table S1 The detected VAFs of T790M in the homopolymers-containing plasmid by three NGS platforms (without UMI bioinformatic pipeline)
Sample ID	3% expected frequencies										10% expected frequencies										30% expected frequencies										60% expected frequencies
	NextSeq 2000			MGISEQ-200			MGISEQ-2000				NextSeq 2000			MGISEQ-200			MGISEQ-2000				NextSeq 2000			MGISEQ-200			MGISEQ-2000				NextSeq 2000			MGISEQ-200			MGISEQ-2000
	Depth	Target_Coverage_100X	Var(%)	Depth	Target_Coverage_100X	Var(%)	Depth	Target_Coverage_100X	Var(%)	P value	Depth	Target_Coverage_100X	Var(%)	Depth	Target_Coverage_100X	Var(%)	Depth	Target_Coverage_100X	Var(%)	P value	Depth	Target_Coverage_100X	Var(%)	Depth	Target_Coverage_100X	Var(%)	Depth	Target_Coverage_100X	Var(%)	P value	Depth	Target_Coverage_100X	Var(%)	Depth	Target_Coverage_100X	Var(%)	Depth	Target_Coverage_100X	Var(%)	P value
1	2658.33	0.9875	3.37	2619.41	0.986	2.94	5562.62	0.9914	3.19	0.93	2604.1	0.9855	8.85	2852.44	0.9858	8.7	5640.06	0.991	9.82	0.34	2932.95	0.987	31.32	3112.47	0.9863	24.75	5836.19	0.9913	26.17	0.18	3639.84	0.9863	54.68	3934.37	0.9862	52.8	6352.12	0.991	53.39	0.35
2	3241.21	0.9868	2.57	3335.53	0.9868	2.7	5666.33	0.9912	2.81		2748.98	0.9887	10.77	2807.48	0.9862	8.13	5468.88	0.9916	8.77		2576.47	0.9901	18.63	2483.42	0.9866	20.65	5086.71	0.9919	20.96		3435.87	0.989	53.82	2590.32	0.9854	44.57	6011.31	0.9913	48.19
3	2664.24	0.9849	5.19	3213.41	0.9854	4.12	5979.03	0.9908	4.43		3243.45	0.9867	13.14	3521.6	0.9854	10.97	6445.5	0.9908	11.65		3127.94	0.9845	30.11	3263.95	0.9852	28.24	5661.21	0.9905	28.31		2685.85	0.9863	57.62	3028.29	0.9855	56.78	5685.97	0.9909	56.94
4	1826.03	0.9883	5.2	2007.68	0.9856	4.04	4818.43	0.9918	4.48		2494.42	0.9835	10.94	3279.34	0.9846	8.9	5499.49	0.9898	8.67		2851.71	0.9841	27.92	3116.06	0.9849	25.49	5821.46	0.9904	26.72		2550.76	0.9845	59.71	3188.05	0.9855	54.9	5698.35	0.9905	55.7
5	3010.25	0.9842	2.56	3050.4	0.9839	2.95	5719.85	0.9905	2.64		2788.67	0.9854	4.01	3236.34	0.9849	5.97	5924.72	0.9911	5.93		2519.62	0.9847	18.28	2667.42	0.9844	16.74	5754.55	0.9908	18.58		3234.72	0.9841	45.65	3572.03	0.9843	43.35	5855.25	0.9903	44.36
6	2843.43	0.9858	2.59	3067.86	0.9857	4.31	6337.34	0.9921	4.24		2719.32	0.9836	12.69	3057.37	0.9846	10.62	5559.57	0.9916	11.71		2370.33	0.9842	26.09	2665.57	0.9851	26.16	6518.37	0.9904	26.55		3146.38	0.9846	56.46	3411.25	0.9849	56.04	5913.19	0.9911	56.06
7	2799.93	0.9845	3.85	3000.23	0.9852	3.55	5684.08	0.9909	4.01		3088.18	0.9837	10.7	2938.87	0.9844	8.94	5498.24	0.9893	9.35		2395.65	0.9849	26.28	2826.3	0.9851	24.13	5239.46	0.9905	25.01		2897	0.9839	53.53	3363.64	0.985	53.85	5868.19	0.9901	53.75
8	3520.49	0.9903	3.8	3482.53	0.9881	3.7	5849.83	0.9905	3.45		2426.67	0.9867	13.11	2684.28	0.986	9.34	5761.91	0.9902	10.5		4103.19	0.9861	26.39	3885.68	0.986	24.65	5639.93	0.9905	26.19		3170.22	0.9879	52.21	3085.55	0.9859	53.49	5678.04	0.9907	53.84
9	2653.55	0.9841	1.53	2792.97	0.9849	3.56	5608.93	0.9904	3.99		3009.44	0.9845	13.75	3260.67	0.9851	9.05	5230.06	0.9892	9.6		2980.98	0.9854	33.96	2905.48	0.9852	26.19	5606.42	0.9906	27.51		2815.14	0.9851	58.46	3087.41	0.9852	54.77	5646.52	0.9899	55.2
10	3203.69	0.9887	3.66	3335.38	0.9864	2.78	6451.64	0.9914	3.52		2820.92	0.9863	11.76	3354.25	0.9859	9.83	6154.86	0.9909	9.73		3478.93	0.9845	28.25	3637.32	0.985	24.55	5927.47	0.99	24.87		2964.77	0.9869	53.82	3407.55	0.986	54.68	6099.07	0.9912	54.24
11	2846.96	0.9863	5.86	3077.39	0.9855	4.5	6320.41	0.991	4.93		2679.68	0.9838	7.75	3104.33	0.9849	9.81	5836.71	0.9898	10.27		2895.75	0.9843	30.26	3283.47	0.9852	26.36	5946.45	0.99	26.16		2842.02	0.9869	59.64	2747.54	0.9857	53.94	5363.26	0.9907	53.44
12	1674.45	0.9867	5.42	1797.81	0.9851	6.19	4205.95	0.9913	5.55		2559.47	0.9843	10.34	2937	0.985	10.39	6004.15	0.9905	10.39		2037.95	0.9837	29.92	2547.18	0.9847	26.76	5087.72	0.9899	27.64		2512.89	0.9846	56.04	2946.91	0.9851	55.18	5866.14	0.9906	56.01
Average value			3.8			3.77833			3.93667				10.6508			9.22083			9.69917				27.2842			24.5558			25.3892				55.1367			52.8625			53.4267
Table S2 The detected VAFs of T790M in the homopolymers-containing plasmid by three NGS platforms (with UMI bioinformatic pipeline)
Sample ID	3% expected frequencies										10% expected frequencies										30% expected frequencies										60% expected frequencies
	NextSeq 2000			MGISEQ-200			MGISEQ-2000				NextSeq 2000			MGISEQ-200			MGISEQ-2000				NextSeq 2000			MGISEQ-200			MGISEQ-2000				NextSeq 2000			MGISEQ-200			MGISEQ-2000
	Depth	Target_Coverage_100X	Var(%)	Depth	Target_Coverage_100X	Var(%)	Depth	Target_Coverage_100X	Var(%)	P value	Depth	Target_Coverage_100X	Var(%)	Depth	Target_Coverage_100X	Var(%)	Depth	Target_Coverage_100X	Var(%)	P value	Depth	Target_Coverage_100X	Var(%)	Depth	Target_Coverage_100X	Var(%)	Depth	Target_Coverage_100X	Var(%)	P value	Depth	Target_Coverage_100X	Var(%)	Depth	Target_Coverage_100X	Var(%)	Depth	Target_Coverage_100X	Var(%)	P value
1	3611	0.985	3.1	2905	0.9842	3.3	6723	0.9911	3.3	0.87	3670	0.984	10.5	3223	0.9842	9.4	6954	0.9906	10	0.62	3906	0.9849	29.3	3548	0.9849	26.9	7157	0.9911	27.6	0.61	5038	0.9848	56.6	4704	0.985	55.5	8114	0.9907	56	0.85
2	4289	0.9852	3.3	3842	0.9852	2.7	6909	0.991	3.2		3806	0.9859	9.5	3134	0.9848	9	6485	0.9913	9.6		3433	0.9869	23.2	2716	0.985	21.2	5893	0.9916	22.3		5031	0.9862	51	2883	0.9834	46.7	7423	0.9911	50.6
3	3980	0.9836	4.5	3750	0.9842	4.7	7633	0.9905	5		4841	0.9848	12.8	4183	0.9842	11.9	8407	0.9905	12.9		4102	0.9836	29.8	3807	0.984	31.4	7186	0.9901	30.6		3560	0.9843	61	3512	0.9842	60.6	7126	0.9907	60.4
4	2694	0.9851	5	2130	0.983	4.3	5534	0.9913	4.4		3678	0.9826	9.4	3798	0.9838	9.3	6959	0.9894	9.7		3769	0.9831	28.4	3573	0.9838	27.9	7357	0.99	27.5		3800	0.9834	58.6	3677	0.9842	58.3	7175	0.9901	56.9
5	4220	0.983	3.3	3499	0.9828	2.8	7237	0.9902	2.7		3869	0.9838	6.5	3729	0.9835	6.5	7355	0.9907	6.3		3754	0.9835	19.5	2979	0.9831	18.1	7124	0.9905	19.9		4659	0.9831	47.8	4210	0.9831	46.2	7492	0.9898	46
6	3776	0.9842	4.2	3507	0.9843	4.4	7561	0.9918	4.2		4056	0.9828	12.1	3524	0.9832	11	6657	0.9913	12.4		3348	0.9831	28.8	2984	0.9835	28.2	8417	0.9903	28.5		4278	0.9835	59.6	4015	0.9839	59	7219	0.991	60.1
7	3810	0.9833	4.2	3446	0.9839	3.7	7022	0.9906	4		4085	0.9828	11.1	3358	0.983	10.2	7010	0.9886	10.3		3529	0.9833	27.3	3227	0.9837	25.2	6410	0.99	26.4		4167	0.9827	55.6	3952	0.9839	56.7	7500	0.9895	57
8	5171	0.9893	3.8	3977	0.9862	4	7574	0.9901	3.8		3266	0.9845	11.2	2980	0.9846	10.2	7411	0.9894	10.7		5499	0.9848	27.8	4638	0.9847	27.1	7091	0.9903	27.7		4152	0.985	55.8	3505	0.9844	55.4	7190	0.9899	56.6
9	3872	0.983	4.2	3199	0.9837	3.2	7051	0.99	3.6		3915	0.9834	11.5	3813	0.9839	10.5	6594	0.9887	10.1		3885	0.9842	30.4	3331	0.9839	28.2	7039	0.9905	30.2		4178	0.9837	59.6	3567	0.984	57.8	7256	0.9893	59.2
10	4460	0.9864	3.4	3863	0.9849	3.1	8118	0.9911	4		4079	0.9845	11	3926	0.9847	10.3	7836	0.9906	10.8		4672	0.9836	28.2	4355	0.9839	26.6	7724	0.9893	27.3		4221	0.9848	57.8	3968	0.9848	58.2	7618	0.9907	56.4
11	4244	0.9846	5.8	3522	0.9841	5	8051	0.9907	5.4		3975	0.9828	12.6	3587	0.9838	10.8	7549	0.9896	11.5		4164	0.9833	29.3	3818	0.9838	27.8	7660	0.9893	28		4168	0.9852	57.9	3055	0.9838	57	6502	0.9904	56.8
12	2205	0.984	5.6	1907	0.9836	6.7	4786	0.9909	6		3348	0.983	10.1	3379	0.9837	11.5	7731	0.99	10.8		2964	0.9822	30.9	2837	0.9833	28	6304	0.989	29.7		3493	0.9833	59.9	3377	0.9835	58	7464	0.9904	58.9
Average value			4.2			3.99167			4.13333				10.6917			10.05			10.425				27.7417			26.3833			27.1417				56.7667			55.7833			56.2417

## Sheet: Table S3
Table S3 The tools and the parameters setting of bioinformatic pipelines without and with UMI
Function	Tools	Parameters
Sequances filter	fastp	default parameters
Mapping	BWA-MEM & samtools	default parameters
Mark duplicate	picard-MarkDuplicates	ASSUME_SORTED=true
		REMOVE_DUPLICATES=true MAX_RECORDS_IN_RAM=1750000
		VALIDATION_STRINGENCY=SILENT
		MAX_FILE_HANDLES_FOR_READ_ENDS_MAP=1000
BQSR	samtools-view	-q 1 -F 4 -F 256 -F 2048
	GATK-BaseRecalibrator	default parameters
	GATK-GatherBQSRReports	default parameters
	GATK-ApplyBQSR	--static-quantized-quals 10
		--static-quantized-quals 20
		--static-quantized-quals 30
		--add-output-sam-program-record --create-output-bam-md5
		--use-original-qualities
SNV&INDEL	VarDict	-U -th 10 -q 20 -Q 20 -f 0 -z -c 1 -S 2 -E 3 -g 4
	var2vcf_valid.pl	-d 50 -m 4.25 -E -f 0
	samtools mpileup	-q 0 -Q 20 -d 800000
	Varscan-mpileup2cns	--min-coverage 50
		--min-reads2 1
		--min-avg-qual 15
		--min-var-freq 0.0005
		--min-freq-for-hom 0.75
		--p-value 0.99 --strand-filter 0
		--output-vcf --variants
UMI Processing	picard-FastqToSam	SM=$samplename
		RG=$samplename
		LB=$samplename
		PL=$platform
	fgbio-ExtractUmisFromBam	-r $readstructure
		--molecular-index
		-tags ZA ZB
		-s RX
	picard-SamToFastq	default parameters
	fgbio-MergeBamAlignment	SO=coordinate
		MAX_GAPS=-1
		ORIENTATIONS=FR
		VALIDATION_STRINGENCY=SILENT ALIGNER_PROPER_PAIR_FLAGS=true CREATE_INDEX=true
	fgbio-CorrectUmis	--max-mismatches=1
		--min-distance=3
		-t RX
	fgbio-GroupReadsByUmi	--strategy=paired
		--min-map-q=20
		--edits=1
	fgbio-CollectDuplexSeqMetrics	-u true -a 1 -b 1
	fgbio-CallDuplexConsensusReads	--min-reads=1 0 0
		--min-input-base-quality=10
		--error-rate-pre-umi=45
		--error-rate-post-umi=30
	fgbio-FilterConsensusReads	--min-reads=1 0 0
		--max-read-error-rate=0.05
		--max-base-error-rate=0.1
		--min-base-quality=10 --max-no-call-fraction=0.2
BQSR：base quality score recalibration
